# Supplementary material for: Unravelling the sex- and age-specific impact of poaching mortality with multievent modeling
Source: Front Zool. 2019 Jun 13;16:20. doi: 10.1186/s12983-019-0321-1 (PMC6567384; doi:10.1186/s12983-019-0321-1)
Supplement: Supplementary file 3 — Dataset (.csv) used for analysis. (CSV 4 kb) [file 12983_2019_321_MOESM3_ESM.csv]

H:	H:	H:	H:	H:	H:	H:	H:	H:	H:	H:	S:	RC:	$COV:sexo	$COV:agec
0	2	8	0	0	0	0	0	0	0	0	1	0	female	6
0	3	3	0	0	0	0	0	0	0	0	1	0	female	1
0	0	0	0	0	1	5	0	0	0	0	1	0	female	9
0	0	2	0	2	0	0	0	8	0	0	1	0	female	1
0	0	0	2	2	2	2	2	0	0	0	1	0	female	4
0	0	0	2	2	2	2	2	2	2	2	1	0	female	3
0	2	2	2	2	6	0	0	0	0	0	1	0	female	1
0	0	0	2	2	2	2	2	2	0	8	1	0	female	9
0	0	0	0	0	2	2	2	2	2	2	1	0	female	1
0	0	0	0	1	1	0	0	0	0	0	1	0	female	5
2	0	8	0	0	0	0	0	0	0	0	1	0	female	1
0	0	0	3	3	3	3	3	3	3	0	1	0	female	1
0	0	2	2	2	2	2	0	10	0	0	1	0	female	1
0	0	0	2	2	0	2	2	6	0	0	1	0	male	2
0	3	3	0	6	0	0	0	0	0	0	1	0	female	1
2	0	0	0	0	0	0	0	0	0	0	1	0	male	5
0	0	0	0	0	0	0	0	2	0	0	1	0	female	1
2	2	2	2	2	2	2	10	0	0	0	1	0	female	3
0	0	0	0	0	0	2	2	2	0	2	1	0	female	9
0	0	2	2	2	2	0	2	0	0	0	1	0	female	4
0	1	1	1	1	0	0	0	6	0	0	1	0	male	3
0	0	2	0	0	0	2	8	0	0	0	1	0	female	9
0	1	1	1	1	1	4	4	0	0	0	1	0	female	6
0	0	0	0	0	0	1	1	4	0	0	1	0	female	6
0	0	0	0	0	0	0	0	0	1	7	1	0	female	9
0	0	1	1	1	1	4	4	0	0	0	1	0	male	7
0	0	0	0	0	0	2	2	0	0	0	1	-1	female	9
0	0	0	0	0	0	0	0	1	1	1	1	0	female	9
0	0	0	1	1	1	0	0	0	0	0	1	0	female	9
0	0	0	0	0	0	0	2	10	0	0	1	0	female	3
0	0	2	2	2	0	0	0	0	0	6	1	0	male	5
0	0	0	2	0	2	0	0	0	0	0	1	0	male	5
0	0	2	0	0	2	2	0	0	0	0	1	0	female	9
0	0	0	0	0	2	2	2	2	2	2	1	0	female	1
0	2	2	10	0	0	0	0	0	0	0	1	0	female	3
0	0	0	2	0	2	2	2	2	2	2	1	0	female	5
0	0	0	2	0	0	0	0	0	0	6	1	0	male	3
0	0	0	0	1	1	0	0	0	0	8	1	0	male	6
0	0	0	2	0	0	2	0	2	0	0	1	0	male	1
0	0	0	0	0	0	0	2	2	0	2	1	0	female	2
0	0	0	0	0	1	1	1	7	0	0	1	0	female	9
0	0	3	3	3	0	0	0	0	0	0	1	0	male	1
0	2	2	2	2	2	2	2	2	2	0	1	0	female	2
0	0	0	1	1	4	4	4	4	4	6	1	0	female	2
0	0	2	2	2	6	0	0	0	0	0	1	0	female	5
0	0	0	0	1	8	0	0	0	0	0	1	0	male	8
0	2	2	2	2	2	2	2	0	0	0	1	0	male	1
0	0	0	2	2	0	0	2	0	0	0	1	0	male	3
0	2	2	0	0	0	0	0	0	0	0	1	0	male	1
0	0	0	0	1	7	0	0	0	0	0	1	0	female	9
0	0	0	0	0	2	0	2	0	0	0	1	0	female	9
0	0	0	0	0	0	0	2	2	0	10	1	0	female	9
0	3	0	0	0	0	0	0	0	0	0	1	0	female	6
0	0	0	3	3	0	0	0	0	0	0	1	0	female	1
0	0	3	0	3	0	0	0	0	3	0	1	0	male	1
0	0	3	3	0	0	0	0	0	0	8	1	0	male	1
0	0	2	2	2	0	0	0	0	0	0	1	0	male	4
0	0	0	0	0	0	0	0	0	1	1	1	0	female	3
0	2	2	2	2	2	2	2	2	2	0	1	0	female	9
0	0	0	0	0	0	0	3	10	0	0	1	0	male	1
0	0	0	0	3	3	0	0	3	0	0	1	0	male	1
0	2	6	0	0	0	0	0	0	0	0	1	0	male	3
0	0	3	0	0	0	0	0	0	3	0	1	0	male	1
0	0	3	0	0	0	0	0	0	0	0	1	0	male	3
0	0	0	2	8	0	0	0	0	0	0	1	0	female	1
0	0	0	0	0	0	0	2	2	0	2	1	0	female	9
0	0	0	0	0	0	0	0	3	0	3	1	0	male	1
0	0	0	0	0	0	0	1	1	4	0	1	0	male	2
0	0	0	0	0	0	0	0	3	0	0	1	0	male	1
0	0	0	0	2	2	0	2	0	0	0	1	0	male	2
0	0	2	8	0	0	0	0	0	0	0	1	0	female	8
0	0	0	2	2	0	2	2	2	2	0	1	0	female	5
0	0	3	3	0	0	0	0	0	0	0	1	0	male	1
2	0	0	0	0	0	0	0	0	0	0	1	0	female	9
0	0	2	2	2	2	2	2	2	0	0	1	0	female	4
0	0	2	2	2	2	0	2	2	2	0	1	0	female	7
0	0	0	2	2	0	0	0	0	0	0	1	0	female	8
0	0	0	0	0	0	2	0	2	0	2	1	0	female	7
0	0	0	2	2	2	0	2	0	0	2	1	0	female	8
0	0	0	2	8	0	0	0	0	0	0	1	0	female	1
0	0	2	2	2	2	2	2	2	2	2	1	0	female	7
0	0	0	0	2	2	2	2	2	2	2	1	0	female	2
0	0	0	0	0	0	0	0	0	1	5	1	0	male	9
0	2	2	2	2	2	2	2	2	2	6	1	0	female	9
0	2	2	2	2	2	2	8	0	0	0	1	0	female	3
0	0	0	0	0	0	0	3	3	0	0	1	0	male	1
0	2	2	0	0	0	0	0	0	0	0	1	0	male	1
0	0	2	2	2	2	2	0	10	0	0	1	0	female	5
0	2	2	2	2	2	2	2	2	0	0	1	0	female	1
0	2	2	2	2	2	8	0	0	0	0	1	0	female	5
0	0	0	0	0	0	3	8	0	0	0	1	0	male	1
0	0	0	0	0	0	2	2	2	2	0	1	0	female	1
0	0	0	0	0	0	3	0	0	0	0	1	0	male	1
0	0	2	10	0	0	0	0	0	0	0	1	0	male	4
2	0	0	2	0	2	0	0	0	0	0	1	0	female	3
0	0	0	3	0	3	0	0	0	0	0	1	0	male	1
0	0	0	3	8	0	0	0	0	0	0	1	0	male	1
0	0	2	0	2	0	8	0	0	0	0	1	0	female	9
0	0	0	0	0	0	0	0	0	1	1	1	0	male	5
0	0	0	0	0	0	1	7	0	0	0	1	0	male	8
0	0	0	0	0	0	0	0	1	9	0	1	0	female	3
0	0	0	2	0	2	0	0	0	0	0	1	0	female	5
0	0	0	0	0	0	0	0	1	1	1	1	0	female	3
0	0	0	2	0	0	0	0	0	0	0	1	0	female	9
0	0	3	0	0	0	0	0	0	0	0	1	0	male	1
0	0	0	0	0	0	2	0	2	2	2	1	0	female	9
0	0	2	0	0	0	0	0	0	0	0	1	0	male	3
0	0	3	0	8	0	0	0	0	0	0	1	0	male	1
0	0	0	0	0	0	0	0	1	1	1	1	0	male	4
0	2	2	2	2	0	0	0	0	0	0	1	0	male	3
0	0	0	2	0	2	2	0	0	0	0	1	0	female	1
0	2	2	2	2	0	0	0	2	0	0	1	0	female	9
0	0	0	0	0	0	0	2	2	0	0	1	0	male	4
0	0	0	0	0	0	1	5	0	0	0	1	0	male	3
0	2	0	2	0	0	0	0	0	0	0	1	0	male	1
0	0	2	2	2	0	0	2	0	0	0	1	0	female	3
0	0	0	0	0	0	2	2	2	0	2	1	0	female	2
0	0	2	0	2	2	2	2	2	0	2	1	0	female	1
0	0	0	1	1	1	3	3	0	0	0	1	0	male	4
0	0	2	2	2	2	2	2	2	2	0	1	0	female	3
0	0	0	0	0	0	2	2	2	2	0	1	0	female	8
0	0	2	2	0	2	2	2	2	8	0	1	0	female	1
0	2	2	2	0	0	0	2	0	0	0	1	0	female	3
0	0	2	0	0	0	2	0	0	0	0	1	0	female	9
0	0	0	0	2	2	2	2	2	0	2	1	0	female	1
0	0	0	0	0	0	0	3	0	0	0	1	0	male	1
0	2	8	0	0	0	0	0	0	0	0	1	0	female	9
0	0	2	6	0	0	0	0	0	0	0	1	0	male	5
2	0	0	0	0	0	0	0	0	0	0	1	0	female	9
0	2	2	0	0	0	0	0	0	0	0	1	0	female	9
0	0	0	0	0	1	7	0	0	0	0	1	0	female	5
0	0	0	0	0	3	0	0	0	0	0	1	0	male	1
0	0	2	8	0	0	0	0	0	0	0	1	0	male	2
0	0	2	0	2	2	0	0	0	0	0	1	0	female	6
0	0	3	0	0	0	0	0	0	0	0	1	0	male	2
0	0	0	0	0	0	2	0	2	0	0	1	0	female	9
0	0	0	2	0	0	2	0	2	0	2	1	0	female	5
0	0	0	1	5	0	0	0	0	0	0	1	0	male	1
0	0	3	3	0	0	3	0	0	0	0	1	0	male	2
0	0	0	0	0	0	1	5	0	0	0	1	0	male	9
0	0	0	0	0	0	2	0	0	0	0	1	0	male	2
0	2	2	2	2	2	2	0	0	0	0	1	0	male	4
